# Supplementary material for: Design and Binding Affinity of Antisense Peptides for Snake Venom Neutralization
Source: Molecules. 2025 Feb 15;30(4):903. doi: 10.3390/molecules30040903 (PMC11858715; doi:10.3390/molecules30040903)
Supplement: Supplementary file 1 [file molecules-30-00903-s001.zip]

Archive with 1 entries (1 files):
- molecules-3429172-supplementary.pdf
